# Supplementary material for: Digital competence in health and nursing education: a cross-national comparison between samples from Germany and India using the DigKomp 2.2 questionnaire
Source: Front Health Serv. 2026 Apr 17;6:1801330. doi: 10.3389/frhs.2026.1801330 (PMC13132836; doi:10.3389/frhs.2026.1801330)
Supplement: Supplementary file 1 [file Table1.xlsx]

## Sheet: Sheet1
Item	Country	N	Mean	SD	SE	95% CI of mean		min	max	Cohen's d	Welch test (p-value)	Gepoolte SD
						lower limit	upper limit
D1: use advanced search strategies to narrow down a search query on the internet.	IND	188	3.15426	1.74975	0.127614	2.93144	3.53731	1	5		0.036
	D	47	3.53191	0.855953	0.124854	3.28759	3.79937	1	5	0.234132		1.61302
	Gesamt	235	3.22979	1.61668	0.10546	3.08361	3.54857	1	5
D1: explain the reliability of information from the internet by means of criteria.	IND	167	3.64072	1.55316	0.120187	3.33503	3.88372	1	5		0.785
	D	47	3.59574	0.770646	0.11241	3.37885	3.83854	1	5	0.0316612		1.42047
	Gesamt	214	3.63084	1.41726	0.0968818	3.39961	3.81879	1	5
D1: adapt search strategies on the Internet to my personal needs.	IND	174	3.6092	1.59012	0.120546	3.49548	4.03577	1	5		0.404
	D	47	3.76596	0.982737	0.143347	3.52006	4.08863	1	5	0.105683		1.48332
	Gesamt	221	3.64253	1.48134	0.0996456	3.56478	3.98694	1	5
D2: distinguish which tools are suitable for creating and managing content together.	IND	170	3.17647	1.74855	0.134108	2.73382	3.34431	1	5		0.108
	D	47	3.46809	0.830167	0.121092	3.25956	3.74044	1	5	0.18259		1.5971
	Gesamt	217	3.23963	1.59794	0.108475	2.92681	3.39503	1	5
D2: cope with unforeseen difficulties when using communication tools.	IND	171	3.23392	1.73653	0.132796	2.73303	3.34509	1	5		0.907
	D	47	3.21277	0.832392	0.121417	2.94823	3.44308	1	5	0.0133222		1.58774
	Gesamt	218	3.22936	1.5841	0.107289	2.84707	3.31385	1	5
D3: use advanced formatting tools (e.g. mail merge, macros, etc.).	IND	171	3.21053	1.72937	0.132248	2.80744	3.41131	1	5		<0,001
	D	47	2.31915	0.911434	0.132946	2.05281	2.59937	1	4	0.560325		1.59082
	Gesamt	218	3.01835	1.62912	0.110338	2.66439	3.14021	1	5
D3: know how to apply licences and copyrights.	IND	160	3.05625	1.68697	0.133367	2.61223	3.20027	1	5		<0,001
	D	47	2.23404	0.913968	0.133316	1.99207	2.52967	1	4	0.531316		1.54749
	Gesamt	207	2.86957	1.58187	0.109948	2.50533	2.96594	1	5
D3: determine the most appropriate (operating) instructions for a computer tool in a specific task.	IND	166	3.38554	1.65021	0.128081	2.97404	3.55721	1	5		<0,001
	D	47	2.6383	1.00921	0.147208	2.35051	2.95383	1	4	0.487288		1.53348
	Gesamt	213	3.22066	1.56107	0.106963	2.8725	3.3344	1	5
D4: configure/change security settings of my digital devices.	IND	167	3.56886	1.64456	0.12726	3.21663	3.799	1	5		0.689
	D	47	3.48936	1.03991	0.151686	3.1517	3.76134	2	5	0.0518343		1.53374
	Gesamt	214	3.5514	1.5305	0.104623	3.26687	3.72163	1	5
D4: distinguish security risks in different digital environments.	IND	155	3.67097	1.55467	0.124874	3.32888	3.87424	1	5		0.018
	D	47	3.23404	0.913968	0.133316	2.99207	3.52967	1	5	0.304922		1.43291
	Gesamt	202	3.56931	1.44127	0.101407	3.29882	3.72417	1	5
D4: determine the most appropriate way to protect privacy in digital environments.	IND	166	3.77108	1.59031	0.123432	3.49911	4.04777	1	5		0.022
	D	47	3.3617	0.87042	0.126964	3.10873	3.6304	1	5	0.279658		1.46387
	Gesamt	213	3.68075	1.47029	0.100743	3.45303	3.88031	1	5
D5: avoid health problems (physical and mental) in digital environments.	IND	170	3.57647	1.67386	0.128379	3.25581	3.83794	1	5		0.557
	D	47	3.46809	0.905324	0.132055	3.23624	3.76376	2	5	0.0702897		1.54198
	Gesamt	217	3.553	1.53906	0.104478	3.3106	3.75836	1	5
D5: choose the right application for myself and for others to solve a problem.	IND	157	3.84713	1.48999	0.118914	3.56464	4.09161	1	5		0.092
	D	47	3.57447	0.74439	0.10858	3.34253	3.7879	2	5	0.200974		1.35672
	Gesamt	204	3.78431	1.35826	0.0950974	3.55644	3.96081	1	5
D5: identify digital competence development needs for myself or another person.	IND	164	3.66463	1.58318	0.123626	3.39676	3.94699	1	5		0.08
	D	47	3.3617	0.818948	0.119456	3.12421	3.61492	2	5	0.208923		1.44997
	Gesamt	211	3.59716	1.45202	0.0999614	3.37972	3.80418	1	5
D5: adapt digital technologies/services to better fulfil social responsibilities.	IND	164	4.0061	1.46743	0.114587	3.70365	4.21822	1	5		<0,001
	D	46	2.8913	0.875043	0.129018	2.63145	3.15116	1	4	0.81892		1.3613
	Gesamt	210	3.7619	1.43453	0.0989919	3.46595	3.89038	1	5

## Sheet: Tabelle1
	0.84	0.875	0.883
	0.781	0.721	0.591
	0.801	0.785	0.796
	0.758	0.896	0.795
	0.751	0.861	0.777
		0.84	0.781	0.801	0.758	0.751
		0.875	0.721	0.785	0.896	0.861
		0.883	0.591	0.796	0.795	0.777
		0.781
		0.721
		0.591
		0.801
		0.785
		0.796
		0.758
		0.896
		0.795
		0.751
		0.861
		0.777
