# Supplementary material for: Digital competence in health and nursing education: a cross-national comparison between samples from Germany and India using the DigKomp 2.2 questionnaire
Source: Front Health Serv. 2026 Apr 17;6:1801330. doi: 10.3389/frhs.2026.1801330 (PMC13132836; doi:10.3389/frhs.2026.1801330)
Supplement: Supplementary file 2 [file Datasheet1.csv]

CASE	SERIAL	REF	QUESTNNR	MODE	STARTED	D001	D001_03	D004	D004_04	D101_01	D101_02	D101_03	D102_01	D201_01	D201_02	D301_01	D301_02	D301_03	D401_01	D401_02	D401_03	D501_01	D501_02	D501_03	D501_04	ZU01_01	ZU01_02	ZU01_03	TIME001	TIME002	TIME003	TIME004	TIME005	TIME006	TIME007	TIME008	TIME_SUM	MAILSENT	LASTDATA	FINISHED	Q_VIEWER	LASTPAGE	MAXPAGE	MISSING	MISSREL	TIME_RSI	Dim_1	Dim_2	Dim_3
955			base09	interview	5/5/2025 10:15:20	-9		-9		-9	-9	-9		-9	-9	-9	-9	-9	-9	-9	-9	-9	-9	-9	-9	-9	-9	-9	2	2	1	1	1	1	1	2	11		5/5/2025 10:15:31	1	0	8	8	100	100	2,94
958			base09	interview	5/12/2025 2:55:48	1		3		4	3	4	Search Engines	4	3	2	1	3	4	3	3	3	4	4	4	4	4	4	7	22	34	19	33	24	23	46	167		5/12/2025 2:59:17	1	0	8	8	0	0	,49	3,66666666666667	3,5	2
974			base09	interview	5/12/2025 10:39:25	2		3		-9	5	-9		2	-9	4	-9	-9	-9	-9	1	-9	-9	4	-9	-9	2	-9	7	23	17	16	4	2	2	2	73		5/12/2025 10:40:39	1	0	8	8	62	58	1,73
977			base09	interview	5/12/2025 10:39:39	1		3		-9	2	-9		5	-9	4	5	2	3	3	4	4	3	5	1	3	2	4	39	19	76	239	36	37	55	37	260		5/12/2025 10:48:37	1	0	8	8	19	17	,25			3,66666666666667
995			base09	interview	5/12/2025 10:44:17	2		3		-9	-9	-9		-9	5	-9	5	5	5	-9	-9	-9	5	5	-9	-9	-9	-9	64	35	57	65	7	4	5	2	181		5/12/2025 10:48:16	1	0	8	8	62	59	,89
996			base09	interview	5/12/2025 10:44:21	2		3		3	2	3		-9	2	5	3	2	5	4	5	1	5	4	5	4	5	5	12	18	38	44	21	25	97	26	190		5/12/2025 10:49:02	1	0	8	8	10	6	,41	2,66666666666667		3,33333333333333
1000			base09	interview	5/12/2025 10:46:51	2		3		-9	-9	-9		-9	-9	-9	-9	-9	-9	-9	-9	-9	-9	-9	-9	-9	-9	-9	9	11	48	3	1	2	3	1	78		5/12/2025 10:48:09	1	0	8	8	90	86	2,03
1011			base09	interview	5/12/2025 11:06:21	-9		-9		-9	-9	-9		-9	-9	-9	-9	-9	-9	-9	-9	-9	-9	-9	-9	-9	-9	-9	16	12	14	6	2	2	2	2	56		5/12/2025 11:07:18	1	0	8	8	100	100	2,12
1014			base09	interview	5/12/2025 11:08:10	2		2		5	-9	5		-9	5	-9	-9	5	-9	-9	5	-9	-9	5	-9	-9	-9	5	9	16	31	15	3	4	5	2	85		5/12/2025 11:09:35	1	0	8	8	57	53	1,3
1017			base09	interview	5/12/2025 11:18:57	2		2		-9	-9	-9		-9	-9	-9	-9	-9	-9	-9	-9	-9	-9	-9	-9	-9	-9	-9	34	39	68	4	3	2	3	5	158		5/12/2025 11:21:35	1	0	8	8	90	86	1,39
1035			base09	interview	5/12/2025 11:45:46	2		2		-9	-9	-9		-9	-9	-9	-9	-9	-9	-9	-9	-9	-9	-9	-9	-9	-9	-9	9	12	12	11	2	2	2	2	52		5/12/2025 11:46:38	1	0	8	8	90	86	2,09
1041			base09	interview	5/12/2025 11:51:34	-9		2		-9	-9	2		-9	-9	-9	-9	-9	-9	-9	-9	-9	-9	-9	-9	-9	-9	-9	12	5	27	2	2	1	3	1	53		5/12/2025 11:52:27	1	0	8	8	90	88	2,34
1056			base09	interview	5/12/2025 12:51:10	2		2		5	5	5	Google, chrome	5	1	5	1	5	5	1	5	3	5	4	5	3	2	5	40	35	388	216	88	70	95	168	145		5/12/2025 13:09:31	1	0	8	8	0	0	,12	5	3	3,66666666666667
1059			base09	interview	5/12/2025 13:02:34	-9		-9		-9	-9	-9		-9	-9	-9	-9	-9	-9	-9	-9	-9	-9	-9	-9	-9	-9	-9	3	4	3	4	7	3	5	6	35		5/12/2025 13:03:09	1	0	8	8	100	100	1,88
1067			base09	interview	5/12/2025 13:26:07	2		2		1	1	1		-9	-9	-9	-9	-9	-9	-9	-9	-9	-9	-9	-9	-9	-9	-9	5	34	43	12	3	3	3	2	105		5/12/2025 13:27:52	1	0	8	8	76	71	1,44	1
1071			base09	interview	5/12/2025 14:16:07	2		3		-9	5	-9		-9	-9	5	-9	-9	-9	-9	5	-9	-9	-9	5	-9	-9	1	21	54	157	3	38	241	52	20	350		5/12/2025 14:25:53	1	0	8	8	67	63	,54
1073			base09	interview	5/12/2025 14:26:57	3	Female	4	Bachelor of science nursing (B.Sc)	5	-9	-9	Use advance search strategies to narrow down a search query on the internet	-9	5	-9	5	-9	-9	-9	1	-9	-9	-9	4	-9	-9	3	3	135	123	18	36	9	18	5	226		5/12/2025 14:32:44	1	0	8	8	52	51	,63
1076			base09	interview	5/12/2025 14:54:16	1		2		5	-9	-9		5	5	1	1	5	5	5	5	5	5	5	5	5	1	5	7	27	71	35	35	40	3	5	223		5/12/2025 14:57:59	1	0	8	8	14	11	,69		5	2,33333333333333
1081			base09	interview	5/12/2025 17:40:44	1		3		1	1	2		-9	-9	-9	-9	-9	-9	-9	-9	-9	-9	-9	-9	-9	-9	-9	76	15	72	16	1	2	2	1	115		5/12/2025 17:43:49	1	0	8	8	76	71	1,71	1,33333333333333
1089			base09	interview	5/13/2025 4:53:24	2		3		-9	-9	-9		-9	-9	-9	-9	-9	-9	-9	-9	-9	-9	-9	-9	-9	-9	-9	8	11	17	15	3	2	3	2	61		5/13/2025 4:54:25	1	0	8	8	90	86	1,74
1102			base09	interview	5/14/2025 15:44:30	2		2		5	5	5		1	1	2	2	2	3	3	3	5	5	5	5	5	5	5	36	13	18	3	6	3	14	4	97		5/14/2025 15:46:07	1	0	8	8	5	1	1,34	5	1	2
1111			base09	interview	5/14/2025 19:41:46	2		2		-9	-9	5	by means of criteria.<br>not at all<br> <br> <br> <br>to a very large extent<br>adapt search strategies on the Internet to my personal needs.	-9	-9	-9	-9	-9	-9	-9	-9	-9	-9	-9	-9	-9	-9	-9	10	37	97	14	13	18	12	18	219		5/14/2025 19:45:25	1	0	8	8	81	80	,45
1113			base09	interview	5/14/2025 19:42:31	2		2		-9	-9	4		-9	4	2	-9	-9	-9	-9	4	-9	-9	-9	5	-9	2	-9	2	22	70	59	7	8	1	12	181		5/14/2025 19:45:32	1	0	8	8	62	58	1,16
1116			base09	interview	5/15/2025 4:40:32	2		4	M.sc Nursing	4	3	4	Google	4	4	3	2	3	2	1	1	3	3	2	2	2	2	3	16	15	127	24	30	48	39	16	315		5/15/2025 4:45:48	1	0	8	8	0	0	,35	3,66666666666667	4	2,66666666666667
1117			base09	interview	5/15/2025 4:41:17	2		4	Msc nursing	5	3	4	Google	4	4	2	2	3	2	2	2	3	3	4	4	5	5	3	3	19	99	21	25	14	41	14	236		5/15/2025 4:45:13	1	0	8	8	0	0	,59	4	4	2,33333333333333
1120			base09	interview	5/15/2025 6:56:24	2		3		4	3	2		2	3	2	2	2	-9	-9	-9	-9	-9	-9	-9	-9	-9	-9	14	15	86	8	10	8	4	3	148		5/15/2025 6:58:52	1	0	8	8	52	48	,93	3	2,5	2
1121			base09	interview	5/15/2025 8:08:38	1		3		3	3	3		3	2	4	1	2	1	2	3	2	3	3	3	2	3	4	15	29	34	23	22	25	26	22	196		5/15/2025 8:11:54	1	0	8	8	5	1	,42	3	2,5	2,33333333333333
1125			base09	interview	5/15/2025 14:01:29	2		2		5	5	5		5	5	5	5	5	5	5	5	5	5	5	5	5	5	5	12	26	34	37	12	23	14	14	172		5/15/2025 14:04:21	1	0	8	8	5	1	,49	5	5	5
1126			base09	interview	5/15/2025 14:07:09	2		2		1	1	1	Not at all	1	1	1	1	1	1	1	1	1	5	5	1	1	5	1	25	22	451	55	62	29	62	36	273		5/15/2025 14:19:31	1	0	8	8	0	0	,21	1	1	1
1129			base09	interview	5/15/2025 14:49:02	2		2		1	1	1		1	1	1	1	1	1	1	1	1	1	1	1	2	2	2	10	5	6	2	5	3	3	3	37		5/15/2025 14:49:39	1	0	8	8	5	1	1,99	1	1	1
1130			base09	interview	5/15/2025 14:50:56	3	female	2		-9	-9	5	not	-9	5	-9	-9	5	-9	-9	4	-9	-9	-9	4	-9	-9	4	16	33	51	7	5	7	4	3	126		5/15/2025 14:53:02	1	0	8	8	55	54	1,01
1131			base09	interview	5/15/2025 14:51:52	2		2		2	-9	-9		-9	4	-9	-9	4	-9	-9	2	-9	-9	-9	4	-9	-9	4	5	10	5	3	2	4	3	4	36		5/15/2025 14:52:28	1	0	8	8	62	58	2,01
1133			base09	interview	5/15/2025 15:21:54	2		2		2	3	2		2	4	2	4	2	2	3	3	4	2	4	2	2	2	4	13	59	34	8	17	7	6	5	149		5/15/2025 15:24:23	1	0	8	8	5	1	,77	2,33333333333333	3	2,66666666666667
1134			base09	interview	5/15/2025 15:23:21	2		2		-9	-9	5		-9	5	-9	-9	5	-9	-9	5	-9	-9	-9	5	-9	5	-9	6	52	64	17	104	2	5	8	160		5/15/2025 15:27:39	1	0	8	8	62	58	,85
1136			base09	interview	5/15/2025 15:23:33	2		2		4	4	4		-9	5	5	5	5	5	5	5	5	5	5	5	4	4	4	5	8	144	11	25	21	64	7	227		5/15/2025 15:28:18	1	0	8	8	10	6	,68	4		5
1137			base09	interview	5/15/2025 16:31:27	2		2		-9	-9	-9		-9	-9	-9	-9	-9	-9	-9	-9	-9	-9	-9	-9	-9	-9	-9	20	34	16	5	3	2	4	3	87		5/15/2025 16:32:54	1	0	8	8	90	86	1,59
1140			base09	interview	5/15/2025 17:25:58	2		2		-9	-9	-9		-9	-9	-9	-9	-9	-9	-9	-9	-9	-9	-9	-9	-9	-9	-9	13	9	3	2	2	1	2	1	33		5/15/2025 17:26:31	1	0	8	8	90	86	2,5
1149			base09	interview	5/16/2025 13:40:12	2		2		5	5	5		5	5	5	5	5	5	5	5	5	5	5	5	5	5	5	8	14	5	3	2	3	6	4	45		5/16/2025 13:40:57	1	0	8	8	5	1	1,83	5	5	5
1152			base09	interview	5/16/2025 16:30:27	-9		-9		2	5	1		1	2	1	1	3	2	3	2	1	3	1	3	1	2	1	4	6	21	3	3	4	4	3	48		5/16/2025 16:31:15	1	0	8	8	14	15	1,88	2,66666666666667	1,5	1,66666666666667
1153			base09	interview	5/16/2025 16:39:14	2		2		1	-9	-9		1	-9	1	-9	-9	1	-9	-9	5	-9	-9	-9	5	-9	-9	3	5	5	2	2	2	4	3	26		5/16/2025 16:39:40	1	0	8	8	62	57	2,43
1155			base09	interview	5/16/2025 16:50:18	2		2		-9	5	-9	No	-9	-9	-9	-9	-9	-9	-9	5	-9	-9	-9	-9	-9	-9	-9	6	13	62	10	6	5	10	7	119		5/16/2025 16:52:17	1	0	8	8	76	75	,88
1158			base09	interview	5/16/2025 17:28:39	2		2		5	5	5		5	5	5	1	2	-9	-9	-9	5	5	5	5	5	5	5	8	30	48	11	10	0	28	3	138		5/16/2025 17:30:57	1	0	8	8	19	15	1,05	5	5	2,66666666666667
1159			base09	interview	5/16/2025 17:29:17	-9		-9		-9	-9	-9		-9	-9	-9	-9	-9	-9	-9	-9	-9	-9	-9	-9	-9	-9	-9	6	2	5	1	2	1	1	2	20		5/16/2025 17:29:37	1	0	8	8	100	100	2,69
1161			base09	interview	5/17/2025 8:06:57	2		1		1	2	2		1	1	1	3	3	1	3	1	2	3	1	2	2	2	3	4	16	10	3	2	2	4	2	43		5/17/2025 8:07:40	1	0	8	8	5	1	2,23	1,66666666666667	1	2,33333333333333
1164			base09	interview	5/17/2025 10:18:30	2		2		1	-9	-9		1	-9	1	-9	-9	3	-9	-9	1	-9	-9	-9	-9	1	-9	5	15	33	21	19	29	20	16	158		5/17/2025 10:21:08	1	0	8	8	62	57	,61
1166			base09	interview	5/17/2025 10:18:58	1		2		3	3	3	Internet	5	5	5	5	5	5	5	5	4	4	4	4	2	3	3	9	9	35	18	16	3	5	4	99		5/17/2025 10:20:37	1	0	8	8	0	0	1,04	3	5	5
1171			base09	interview	5/17/2025 10:20:36	1		2		-9	-9	-9		-9	-9	-9	-9	-9	-9	-9	-9	-9	-9	-9	-9	-9	-9	-9	10	21	32	2	11	1	2	12	91		5/17/2025 10:22:07	1	0	8	8	90	86	1,55
1175			base09	interview	5/17/2025 10:22:09	2		2		-9	5	-9		5	5	-9	-9	5	-9	-9	-9	-9	-9	-9	-9	-9	-9	-9	9	31	43	27	3	3	11	7	134		5/17/2025 10:24:23	1	0	8	8	71	67	,91		5
1176			base09	interview	5/17/2025 10:22:17	-9		-9		-9	-9	-9		-9	-9	-9	-9	-9	-9	-9	-9	-9	-9	-9	-9	-9	-9	-9	23	11	8	3	3	2	2	1	53		5/17/2025 10:23:10	1	0	8	8	100	100	2,25
1178			base09	interview	5/17/2025 10:22:33	2		2		5	-9	-9	Use advance search	5	5	5	5	5	-9	-9	-9	5	5	5	5	5	5	5	19	24	69	8	2	2	8	3	135		5/17/2025 10:24:48	1	0	8	8	24	23	1,33		5	5
1179			base09	interview	5/17/2025 10:22:34	2		2		5	-9	-9	Use advance search strategies	-9	1	-9	5	-9	-9	1	-9	-9	5	-9	-9	-9	-9	5	15	11	74	5	3	3	2	3	116		5/17/2025 10:24:30	1	0	8	8	57	57	1,56
1180			base09	interview	5/17/2025 10:22:41	2		2		5	-9	-9	use advance search	5	5	5	5	5	5	5	5	5	5	5	5	5	5	5	11	14	86	5	6	3	8	2	135		5/17/2025 10:24:56	1	0	8	8	10	10	1,24		5	5
1182			base09	interview	5/17/2025 10:22:47	2		2		5	-9	-9	Used advance search strategies	-9	-9	5	-9	-9	-9	5	-9	-9	-9	1	-9	-9	-9	5	8	12	56	3	4	3	3	2	91		5/17/2025 10:24:18	1	0	8	8	62	61	1,66
1186			base09	interview	5/17/2025 10:23:27	1		2		-9	-9	-9		-9	-9	-9	-9	-9	-9	-9	-9	-9	-9	-9	-9	-9	-9	-9	6	6	10	26	14	1	3	13	79		5/17/2025 10:24:46	1	0	8	8	90	86	1,57
1188			base09	interview	5/17/2025 10:24:18	2		2		-9	-9	-9	adapt search strategies on the Internet to my personal needs	5	-9	2	-9	-9	5	5	-9	-9	-9	-9	-9	5	1	5	2	8	203	58	55	23	33	29	411		5/17/2025 10:31:09	1	0	8	8	52	52	,72
1189			base09	interview	5/17/2025 10:24:34	2		3		5	1	5	Google. Com	5	5	1	5	1	1	5	5	5	1	5	5	1	5	1	14	25	85	28	39	24	7	30	252		5/17/2025 10:28:46	1	0	8	8	0	0	,4	3,66666666666667	5	2,33333333333333
1190			base09	interview	5/17/2025 10:24:34	2		3		3	2	4		-9	-9	-9	-9	-9	-9	-9	-9	-9	-9	-9	-9	-9	-9	-9	10	21	166	8	1	3	3	4	216		5/17/2025 10:28:10	1	0	8	8	76	71	1,33	3
1191			base09	interview	5/17/2025 10:24:36	2		3		2	3	4		1	1	1	1	1	1	1	1	1	1	1	1	1	1	1	13	13	187	17	24	3	2	3	262		5/17/2025 10:28:58	1	0	8	8	5	1	1,11	3	1	1
1192			base09	interview	5/17/2025 10:24:48	2		3		1	3	1	Not at all	-9	-9	1	1	2	-9	-9	-9	1	5	1	1	1	1	1	6	25	215	4	19	3	20	7	299		5/17/2025 10:29:47	1	0	8	8	24	23	,9	1,66666666666667		1,33333333333333
1194			base09	interview	5/17/2025 10:25:05	1		3		1	1	1		1	1	1	1	1	1	1	1	1	1	1	1	1	1	1	11	13	286	7	3	3	3	2	328		5/17/2025 10:30:33	1	0	8	8	5	1	1,42	1	1	1
1195			base09	interview	5/17/2025 10:25:08	2		3		1	1	1	Not at all	1	1	1	2	2	1	1	1	1	1	1	1	1	1	1	7	10	210	12	21	9	8	3	280		5/17/2025 10:29:48	1	0	8	8	0	0	,82	1	1	1,66666666666667
1197			base09	interview	5/17/2025 10:25:41	2		3		3	3	3	Google	3	3	3	4	4	1	3	1	1	3	2	1	3	3	1	26	20	142	39	35	12	5	4	283		5/17/2025 10:30:24	1	0	8	8	0	0	,56	3	3	3,66666666666667
1200			base09	interview	5/17/2025 10:25:51	2		2		1	-9	1		1	-9	2	-9	-9	1	-9	-9	5	-9	-9	-9	2	-9	-9	3	10	89	2	2	2	3	3	114		5/17/2025 10:27:45	1	0	8	8	57	52	2
1202			base09	interview	5/17/2025 10:25:57	1		2		4	5	3	Internet	5	1	5	4	3	1	3	4	4	3	2	4	5	1	5	8	11	45	21	4	3	11	3	106		5/17/2025 10:27:43	1	0	8	8	0	0	1,09	4	3	4
1203			base09	interview	5/17/2025 10:26:00	2		2		1	-9	-9		1	-9	1	-9	-9	3	-9	-9	2	-9	-9	-9	-9	1	-9	3	6	11	11	13	3	20	16	83		5/17/2025 10:27:23	1	0	8	8	62	57	1,37
1208			base09	interview	5/17/2025 10:27:05	2		1		2	-9	-9		-9	-9	-9	-9	-9	-9	-9	-9	-9	-9	-9	-9	-9	-9	-9	6	46	158	5	7	4	1	2	229		5/17/2025 10:30:54	1	0	8	8	86	81	1,39
1209			base09	interview	5/17/2025 10:27:15	2		2		5	5	5	Regarding studies	5	5	3	3	3	4	3	4	4	5	4	5	4	5	5	37	13	84	13	26	19	43	36	271		5/17/2025 10:31:46	1	0	8	8	0	0	,4	5	5	3
1210			base09	interview	5/17/2025 10:27:43	-9		-9		1	1	1		-9	-9	-9	-9	-9	-9	-9	-9	-9	-9	-9	-9	-9	-9	-9	9	11	92	6	4	1	3	2	128		5/17/2025 10:29:51	1	0	8	8	86	85	1,63	1
1212			base09	interview	5/17/2025 10:28:30	2		2		5	5	5		5	5	1	1	5	5	5	5	5	5	5	5	5	5	5	7	6	119	31	55	130	9	3	235		5/17/2025 10:34:30	1	0	8	8	5	1	,79	5	5	2,33333333333333
1213			base09	interview	5/17/2025 10:28:34	2		3		1	1	1		1	1	1	1	1	1	2	1	1	1	1	1	1	1	1	3	9	7	21	3	6	9	4	62		5/17/2025 10:29:36	1	0	8	8	5	1	1,47	1	1	1
1216			base09	interview	5/17/2025 10:29:35	2		2		5	-9	-9		5	4	-9	5	-9	-9	5	-9	5	-9	-9	-9	-9	5	-9	7	24	66	68	21	18	17	20	241		5/17/2025 10:33:36	1	0	8	8	57	53	,42		4,5
1217			base09	interview	5/17/2025 10:30:00	1		2		1	1	1		1	1	1	1	1	1	1	1	1	1	5	1	1	1	1	7	12	6	5	3	2	4	25	64		5/17/2025 10:31:04	1	0	8	8	5	1	1,65	1	1	1
1218			base09	interview	5/17/2025 10:30:12	2		2		2	5	2		3	1	-9	-9	-9	2	5	2	5	1	2	5	2	2	2	3	7	77	12	10	38	13	6	166		5/17/2025 10:32:58	1	0	8	8	19	15	,92	3	2
1220			base09	interview	5/17/2025 10:30:39	2		3		1	5	5		1	1	1	1	1	5	5	5	5	5	5	5	5	5	5	15	40	148	83	49	31	76	52	377		5/17/2025 10:38:53	1	0	8	8	5	1	,2	3,66666666666667	1	1
1221			base09	interview	5/17/2025 10:30:39	1		3		1	5	5		5	1	5	5	1	5	5	5	1	5	5	5	1	5	5	16	18	119	40	20	18	34	42	307		5/17/2025 10:35:46	1	0	8	8	5	1	,32	3,66666666666667	3	3,66666666666667
1223			base09	interview	5/17/2025 10:30:44	1		3		1	5	5		5	5	5	2	5	5	3	5	5	5	1	5	1	5	5	9	20	123	48	43	32	39	38	352		5/17/2025 10:36:36	1	0	8	8	5	1	,31	3,66666666666667	5	4
1224			base09	interview	5/17/2025 10:30:45	2		3		-9	-9	5		5	-9	-9	5	-9	-9	-9	1	-9	-9	1	1	-9	-9	-9	9	26	122	36	16	33	35	10	287		5/17/2025 10:35:32	1	0	8	8	62	58	,37
1225			base09	interview	5/17/2025 10:30:46	2		3		5	5	5		1	1	1	1	1	5	5	5	5	5	5	5	5	5	5	8	33	152	76	57	33	82	47	370		5/17/2025 10:38:54	1	0	8	8	5	1	,25	5	1	1
1226			base09	interview	5/17/2025 10:30:47	2		4		1	5	5		1	1	1	1	1	5	5	5	5	5	5	5	1	5	5	5	29	149	82	56	37	71	55	369		5/17/2025 10:38:51	1	0	8	8	9	7	,31	3,66666666666667	1	1
1227			base09	interview	5/17/2025 10:30:50	2		3		1	5	5		1	1	1	1	1	5	5	5	5	5	5	5	5	5	5	5	27	169	63	55	35	77	53	365		5/17/2025 10:38:54	1	0	8	8	5	1	,32	3,66666666666667	1	1
1228			base09	interview	5/17/2025 10:30:52	2		3		5	5	5		1	1	1	1	1	5	5	5	5	5	5	5	5	5	5	5	30	156	76	59	28	74	54	365		5/17/2025 10:38:54	1	0	8	8	5	1	,31	5	1	1
1229			base09	interview	5/17/2025 10:30:54	2		3		1	5	5		1	1	1	1	1	5	5	5	5	5	5	5	5	5	5	1	39	148	72	57	35	75	54	363		5/17/2025 10:38:55	1	0	8	8	5	1	,52	3,66666666666667	1	1
1230			base09	interview	5/17/2025 10:30:55	1		3		1	5	5		1	1	5	5	5	5	5	5	5	5	5	5	5	5	5	5	15	158	57	77	33	60	19	299		5/17/2025 10:37:59	1	0	8	8	5	1	,39	3,66666666666667	1	5
1231			base09	interview	5/17/2025 10:30:57	2		3		1	5	5		1	1	1	1	1	5	5	5	5	5	5	5	5	5	5	6	26	155	72	56	34	77	55	360		5/17/2025 10:38:58	1	0	8	8	5	1	,29	3,66666666666667	1	1
1232			base09	interview	5/17/2025 10:30:58	2		3		1	5	5		1	1	1	1	1	5	5	5	5	5	5	5	5	5	5	3	25	120	123	52	25	81	56	246		5/17/2025 10:39:03	1	0	8	8	5	1	,43	3,66666666666667	1	1
1233			base09	interview	5/17/2025 10:30:59	1		3		1	1	1		1	1	1	1	1	1	1	1	1	1	1	1	1	1	1	3	7	8	3	2	3	2	3	31		5/17/2025 10:31:30	1	0	8	8	5	1	2,42	1	1	1
1234			base09	interview	5/17/2025 10:31:00	2		3		4	4	5		1	1	1	1	1	5	5	5	5	5	5	5	5	5	5	5	20	148	81	64	27	74	56	356		5/17/2025 10:38:55	1	0	8	8	5	1	,34	4,33333333333333	1	1
1235			base09	interview	5/17/2025 10:31:01	2		3		1	5	5		1	1	1	1	1	5	5	5	5	5	5	5	5	5	5	4	18	127	105	58	31	76	52	259		5/17/2025 10:38:52	1	0	8	8	5	1	,39	3,66666666666667	1	1
1237			base09	interview	5/17/2025 10:31:03	2		3		1	5	5		1	1	1	1	1	5	5	5	5	5	5	5	5	5	5	6	19	140	87	55	37	73	55	355		5/17/2025 10:38:55	1	0	8	8	5	1	,32	3,66666666666667	1	1
1238			base09	interview	5/17/2025 10:31:10	2		3		1	2	5		1	1	1	1	1	5	5	5	5	5	5	5	5	1	5	3	25	142	77	57	33	75	59	348		5/17/2025 10:39:01	1	0	8	8	5	1	,42	2,66666666666667	1	1
1240			base09	interview	5/17/2025 10:31:14	2		3		1	2	5		1	1	1	1	2	5	5	5	5	5	5	5	1	1	5	13	20	129	67	39	41	99	69	320		5/17/2025 10:39:11	1	0	8	8	5	1	,25	2,66666666666667	1	1,33333333333333
1243			base09	interview	5/17/2025 10:31:29	2		3		1	-9	5		1	1	1	1	1	5	5	5	5	5	5	5	5	5	5	40	44	70	92	71	14	66	78	277		5/17/2025 10:39:24	1	0	8	8	10	6	,21		1	1
1244			base09	interview	5/17/2025 10:31:37	2		3		1	5	5		1	1	1	1	1	5	5	5	5	5	5	5	5	5	5	8	35	99	96	66	16	69	61	331		5/17/2025 10:39:07	1	0	8	8	5	1	,28	3,66666666666667	1	1
1246			base09	interview	5/17/2025 10:31:45	2		3		5	5	5		1	1	1	1	1	5	5	5	5	5	5	5	5	5	5	8	10	112	90	47	34	80	53	312		5/17/2025 10:38:59	1	0	8	8	5	1	,38	5	1	1
1249			base09	interview	5/17/2025 10:31:48	1		2		1	1	1		1	1	1	1	1	2	3	2	2	2	2	2	2	2	2	4	9	7	2	2	3	3	2	32		5/17/2025 10:32:20	1	0	8	8	5	1	2,28	1	1	1
1250			base09	interview	5/17/2025 10:31:59	2		3		1	5	5		1	1	1	1	1	5	5	5	5	5	5	5	5	5	5	21	18	73	85	59	31	74	55	298		5/17/2025 10:38:55	1	0	8	8	5	1	,27	3,66666666666667	1	1
1253			base09	interview	5/17/2025 10:32:21	2		1		2	2	2		2	3	4	3	4	3	3	3	1	2	3	4	4	4	3	3	7	30	7	5	5	8	9	74		5/17/2025 10:33:35	1	0	8	8	5	1	1,28	2	2,5	3,66666666666667
1254			base09	interview	5/17/2025 10:32:50	2		1		5	5	-9	To a very large extent	5	-9	5	-9	-9	5	-9	-9	5	-9	-9	-9	5	-9	-9	2	4	143	56	2	4	3	2	216		5/17/2025 10:36:26	1	0	8	8	52	51	1,9
1255			base09	interview	5/17/2025 10:32:58	2		2		-9	3	-9	3 strategies	-9	-9	-9	-9	-9	-9	-9	5	-9	5	5	5	-9	-9	4	2	5	52	5	2	7	10	22	105		5/17/2025 10:34:43	1	0	8	8	57	57	1,63
1256			base09	interview	5/17/2025 10:33:12	1		2		5	5	5		5	5	5	5	5	5	5	5	5	5	5	5	5	5	5	6	9	12	15	38	5	4	2	91		5/17/2025 10:34:43	1	0	8	8	5	1	1,42	5	5	5
1257			base09	interview	5/17/2025 10:33:26	1		2		5	1	5		5	1	5	5	5	5	5	5	5	1	5	5	5	1	5	43	18	154	15	25	20	69	17	298		5/17/2025 10:39:27	1	0	8	8	5	1	,34	3,66666666666667	3	5
1263			base09	interview	5/17/2025 10:33:54	2		2		1	5	-9		-9	-9	-9	-9	-9	-9	-9	-9	-9	-9	-9	-9	-9	-9	-9	10	20	23	2	1	1	1	2	60		5/17/2025 10:34:54	1	0	8	8	81	76	2,18
1264			base09	interview	5/17/2025 10:33:57	2		2		5	1	5		5	1	5	1	5	5	1	5	1	5	5	1	5	5	1	32	37	86	37	6	24	45	30	297		5/17/2025 10:38:54	1	0	8	8	5	1	,35	3,66666666666667	3	3,66666666666667
1265			base09	interview	5/17/2025 10:33:58	2		2		1	5	5		-9	5	5	1	5	1	5	5	1	5	1	5	5	1	5	30	29	65	9	8	5	10	9	165		5/17/2025 10:36:43	1	0	8	8	10	6	,66	3,66666666666667		3,66666666666667
1266			base09	interview	5/17/2025 10:33:58	2		1		2	2	3		-9	-9	-9	-9	-9	-9	-9	-9	-9	-9	-9	-9	-9	-9	-9	3	8	11	2	3	1	2	1	31		5/17/2025 10:34:29	1	0	8	8	76	71	2,59	2,33333333333333
1268			base09	interview	5/17/2025 10:34:07	2		2		1	5	5		5	1	5	1	5	5	1	5	5	5	5	1	5	1	5	4	8	33	20	11	24	80	11	117		5/17/2025 10:37:18	1	0	8	8	5	1	,77	3,66666666666667	3	3,66666666666667
1269			base09	interview	5/17/2025 10:34:16	2		2		5	5	5		5	5	5	5	5	5	5	5	5	5	5	5	5	5	5	18	16	119	39	19	9	6	7	233		5/17/2025 10:38:09	1	0	8	8	5	1	,55	5	5	5
1270			base09	interview	5/17/2025 10:34:17	2		3		1	5	5		1	1	1	1	1	5	5	5	5	5	5	5	5	5	5	1	3	4	58	50	67	41	52	167		5/17/2025 10:38:53	1	0	8	8	5	1	1,2	3,66666666666667	1	1
1271			base09	interview	5/17/2025 10:34:19	2		2		5	5	5		5	1	5	1	5	5	1	5	5	5	5	5	5	5	1	4	17	137	17	30	23	14	25	267		5/17/2025 10:38:46	1	0	8	8	5	1	,53	5	3	3,66666666666667
1274			base09	interview	5/17/2025 10:34:39	1		2		1	-9	-9		-9	-9	-9	-9	-9	-9	-9	-9	-9	-9	-9	-9	-9	-9	-9	11	22	48	3	3	1	3	1	92		5/17/2025 10:36:11	1	0	8	8	86	81	1,87
1275			base09	interview	5/17/2025 10:34:52	2		2		-9	-9	1		1	1	5	5	5	5	5	5	1	5	1	5	5	5	1	6	66	56	16	21	50	15	9	194		5/17/2025 10:38:51	1	0	8	8	14	11	,48		1	5
1276			base09	interview	5/17/2025 10:34:53	-9		-9		-9	-9	-9		-9	-9	-9	-9	-9	-9	-9	-9	-9	-9	-9	-9	-9	-9	-9	6	2	1	2	1	1	2	1	16		5/17/2025 10:35:09	1	0	8	8	100	100	2,75
1278			base09	interview	5/17/2025 10:34:59	2		2		2	-9	-9		4	-9	2	-9	-9	3	-9	-9	-9	4	-9	-9	3	-9	-9	5	11	19	7	2	4	7	2	57		5/17/2025 10:35:56	1	0	8	8	62	58	1,69
1279			base09	interview	5/17/2025 10:35:06	1		2		5	1	5		5	5	1	5	5	1	5	5	5	1	5	5	1	5	5	36	45	31	108	2	3	7	5	139		5/17/2025 10:39:03	1	0	8	8	5	1	1,04	3,66666666666667	5	3,66666666666667
1280			base09	interview	5/17/2025 10:35:16	2		2		5	1	5		5	1	5	5	5	5	5	5	5	5	5	5	5	5	5	4	16	79	20	39	7	9	6	180		5/17/2025 10:38:16	1	0	8	8	5	1	,72	3,66666666666667	3	5
1281			base09	interview	5/17/2025 10:35:23	2		1		-9	-9	-9		-9	-9	-9	-9	-9	-9	-9	-9	-9	-9	-9	-9	-9	-9	-9	5	4	2	1	1	2	1	2	18		5/17/2025 10:35:41	1	0	8	8	90	86	2,65
1282			base09	interview	5/17/2025 10:35:50	2		2		1	2	5		1	5	5	-9	5	-9	-9	5	5	-9	5	-9	-9	5	5	5	5	11	3	6	10	4	6	50		5/17/2025 10:36:40	1	0	8	8	33	29	1,73	2,66666666666667	3
1283			base09	interview	5/17/2025 10:35:53	2		1		-9	-9	-9		-9	-9	-9	-9	-9	-9	-9	-9	-9	-9	-9	-9	-9	-9	-9	1	5	2	1	3	2	2	1	17		5/17/2025 10:36:10	1	0	8	8	90	86	2,79
1285			base09	interview	5/17/2025 10:36:01	2		1		-9	5	1		2	3	1	1	3	4	-9	1	3	2	5	5	1	4	3	6	14	38	96	38	61	65	5	208		5/17/2025 10:41:24	1	0	8	8	14	11	,55		2,5	1,66666666666667
1286			base09	interview	5/17/2025 10:36:02	2		3		-9	-9	5		-9	1	-9	-9	1	-9	-9	1	-9	5	-9	-9	-9	1	-9	2	11	2	2	2	10	54	94	40		5/17/2025 10:38:59	1	0	8	8	62	58	1,74
1291			base09	interview	5/17/2025 10:38:49	2		2		2	2	2	identifying key concepts, using synonyms, combining terms with Boolean operators, and leveraging advanced techniques like truncation and phrase searching.	5	1	2	2	2	1	2	1	2	3	-9	1	3	1	5	4	37	383	135	4	4	3	3	103		5/17/2025 10:48:22	1	0	8	8	5	5	1,06	2	3	2
1293			base09	interview	5/17/2025 10:38:52	-9		-9		-9	-9	-9		-9	-9	-9	-9	-9	5	5	5	5	5	5	5	5	5	5	2	2	2	2	1	8	9	7	33		5/17/2025 10:39:25	1	0	8	8	52	54	2,13
1294			base09	interview	5/17/2025 10:39:05	2		1		5	-9	-9	To a very large extent	5	-9	5	-9	-9	5	-9	-9	5	-9	-9	-9	5	-9	-9	2	8	21	5	5	4	8	8	61		5/17/2025 10:40:06	1	0	8	8	57	56	1,55
1299			base09	interview	5/17/2025 10:39:36	2		3		1	1	1	It's is	1	1	1	1	1	1	1	1	1	1	1	1	1	1	1	2	3	11	5	2	1	3	2	29		5/17/2025 10:40:05	1	0	8	8	0	0	2,69	1	1	1
1300			base09	interview	5/17/2025 10:40:34	2		3		-9	5	-9		-9	5	-9	-9	5	-9	-9	5	-9	-9	5	-9	5	-9	-9	7	8	3	2	2	3	4	7	36		5/17/2025 10:41:10	1	0	8	8	62	58	1,94
1302			base09	interview	5/17/2025 10:41:51	2		3		-9	-9	3		-9	1	-9	5	-9	5	-9	-9	1	-9	-9	-9	-9	1	-9	8	16	10	9	3	3	3	4	56		5/17/2025 10:42:47	1	0	8	8	62	58	1,58
1303			base09	interview	5/17/2025 10:41:52	2		1		1	2	1		1	4	5	3	3	3	1	5	3	1	1	4	5	2	4	44	22	6	2	3	4	5	3	89		5/17/2025 10:43:21	1	0	8	8	5	1	1,61	1,33333333333333	2,5	3,66666666666667
1304			base09	interview	5/17/2025 10:43:00	2		2		1	5	5		5	5	-9	5	5	1	5	5	1	5	1	1	1	5	1	9	6	5	3	3	8	6	5	45		5/17/2025 10:43:45	1	0	8	8	10	6	1,7	3,66666666666667	5
1305			base09	interview	5/17/2025 10:43:07	2		2		5	-9	-9		5	-9	5	-9	-9	5	-9	-9	5	-9	-9	-9	5	-9	-9	3	4	7	4	2	3	2	2	27		5/17/2025 10:43:35	1	0	8	8	62	57	2,58
1306			base09	interview	5/17/2025 10:43:13	1		2		-9	-9	-9		-9	-9	-9	-9	-9	-9	-9	-9	-9	-9	-9	-9	-9	-9	-9	12	13	7	2	2	2	3	1	42		5/17/2025 10:43:55	1	0	8	8	90	86	2,26
1308			base09	interview	5/17/2025 10:43:41	2		3		5	-9	-9		-9	1	5	-9	-9	1	-9	-9	-9	-9	5	-9	-9	5	-9	8	6	3	3	2	2	2	3	29		5/17/2025 10:44:10	1	0	8	8	62	57	2,41
1309			base09	interview	5/17/2025 10:43:52	2		2		-9	-9	-9		-9	-9	-9	-9	5	-9	-9	-9	-9	-9	-9	5	-9	-9	-9	15	11	30	6	2	9	6	2	81		5/17/2025 10:45:13	1	0	8	8	81	77	1,46
1310			base09	interview	5/17/2025 10:44:00	2		2		5	-9	-9		5	-9	5	-9	-9	5	-9	-9	5	-9	-9	-9	5	-9	-9	2	29	3	2	2	1	2	2	43		5/17/2025 10:44:43	1	0	8	8	62	57	2,62
1311			base09	interview	5/17/2025 10:44:31	2		2		-9	-9	-9		-9	-9	-9	-9	-9	-9	-9	-9	-9	-9	-9	-9	-9	-9	-9	2	3	1	1	1	2	1	1	12		5/17/2025 10:44:44	1	0	8	8	90	86	2,94
1312			base09	interview	5/17/2025 10:44:53	2		2		5	1	1		1	5	5	1	1	5	1	1	5	1	5	5	5	5	5	2	6	241	60	53	73	77	90	378		5/17/2025 10:54:55	1	0	8	8	5	1	,75	2,33333333333333	3	2,33333333333333
1313			base09	interview	5/17/2025 10:45:17	2		1		5	-9	-9	To a very large extent	5	-9	5	-9	-9	-9	5	-9	-9	-9	5	-9	-9	5	-9	3	8	33	9	6	5	6	6	76		5/17/2025 10:46:33	1	0	8	8	57	56	1,23
1314			base09	interview	5/17/2025 10:45:42	2		1		5	-9	-9	To a very large extent	5	-9	5	-9	-9	5	-9	-9	5	-9	-9	-9	5	-9	-9	1	19	44	9	10	5	8	8	104		5/17/2025 10:47:26	1	0	8	8	57	56	1,09
1315			base09	interview	5/17/2025 10:46:20	1		2		5	5	5		5	5	5	5	5	5	5	5	5	5	5	5	5	5	5	6	9	20	11	9	6	34	7	102		5/17/2025 10:48:02	1	0	8	8	5	1	,97	5	5	5
1317			base09	interview	5/17/2025 10:47:06	2		2		-9	-9	-9		-9	-9	-9	-9	-9	-9	-9	-9	-9	-9	-9	-9	-9	-9	-9	83	5	2	1	1	1	1	1	18		5/17/2025 10:48:41	1	0	8	8	90	86	2,61
1320			base09	interview	5/17/2025 10:48:24	2		2		1	-9	-9		1	5	5	-9	-9	5	-9	-9	5	-9	-9	-9	5	-9	-9	4	31	26	10	3	3	2	2	81		5/17/2025 10:49:45	1	0	8	8	57	52	1,7		3
1321			base09	interview	5/17/2025 10:49:16	2		2		3	3	3		3	3	3	3	3	3	2	3	3	2	3	3	3	3	5	4	22	58	61	74	29	29	36	245		5/17/2025 10:54:29	1	0	8	8	5	1	,44	3	3	3
1322			base09	interview	5/17/2025 10:49:42	2		1		5	-9	-9	To a very large extent	5	-9	5	-9	-9	5	-9	-9	5	-9	-9	-9	5	-9	-9	6	17	48	5	2	3	4	3	88		5/17/2025 10:51:10	1	0	8	8	57	56	1,56
1323			base09	interview	5/17/2025 10:49:48	2		1		5	5	1	To a very large extent	1	5	1	5	1	1	1	5	1	5	1	5	5	5	1	19	16	25	5	3	3	4	3	78		5/17/2025 10:51:06	1	0	8	8	0	0	1,44	3,66666666666667	3	2,33333333333333
1324			base09	interview	5/17/2025 10:50:04	2		3		2	3	4		2	3	2	3	2	2	2	2	4	2	3	3	3	3	3	26	19	122	53	4	2	5	4	235		5/17/2025 10:53:59	1	0	8	8	5	1	,99	3	2,5	2,33333333333333
1325			base09	interview	5/17/2025 10:50:06	-9		-9		2	-9	-9		3	3	2	3	2	2	4	2	2	3	2	3	2	3	3	23	58	73	16	4	6	4	4	188		5/17/2025 10:53:14	1	0	8	8	24	25	,84		3	2,33333333333333
1326			base09	interview	5/17/2025 10:50:06	2		3		2	3	2		2	2	1	2	2	4	3	2	5	2	3	3	4	3	4	24	43	101	50	8	8	15	7	256		5/17/2025 10:54:22	1	0	8	8	5	1	,46	2,33333333333333	2	1,66666666666667
1327			base09	interview	5/17/2025 10:50:06	1		3		5	5	3		3	3	4	4	3	2	3	3	4	3	4	5	5	3	5	5	28	123	23	40	3	5	7	234		5/17/2025 10:54:00	1	0	8	8	5	1	,77	4,33333333333333	3	3,66666666666667
1328			base09	interview	5/17/2025 10:50:07	2		3		2	3	3		2	1	2	1	2	1	2	2	1	2	3	1	2	2	3	23	19	131	42	16	25	54	27	289		5/17/2025 10:55:44	1	0	8	8	5	1	,3	2,66666666666667	1,5	1,66666666666667
1329			base09	interview	5/17/2025 10:50:07	1		3		2	3	2		2	3	3	3	3	2	4	2	3	3	3	3	3	4	3	23	19	166	14	5	4	4	4	239		5/17/2025 10:54:06	1	0	8	8	5	1	,89	2,33333333333333	2,5	3
1330			base09	interview	5/17/2025 10:50:07	1		3		3	3	3		5	5	2	4	5	4	1	5	2	2	4	5	1	3	5	25	27	149	47	31	7	4	3	293		5/17/2025 10:55:00	1	0	8	8	5	1	,66	3	5	3,66666666666667
1331			base09	interview	5/17/2025 10:50:09	2		3		2	3	3		3	3	2	3	3	2	3	3	2	3	3	3	2	2	3	21	20	100	77	15	8	7	13	261		5/17/2025 10:54:30	1	0	8	8	5	1	,47	2,66666666666667	3	2,66666666666667
1332			base09	interview	5/17/2025 10:50:10	2		3		2	3	4		3	4	2	2	4	3	2	4	2	5	3	4	2	3	4	20	19	121	53	20	11	80	73	255		5/17/2025 10:56:47	1	0	8	8	5	1	,3	3	3,5	2,66666666666667
1333			base09	interview	5/17/2025 10:50:10	2		3		2	3	2		2	3	2	3	2	3	4	3	2	2	3	4	3	2	3	19	52	52	90	12	6	12	5	248		5/17/2025 10:54:18	1	0	8	8	5	1	,53	2,33333333333333	2,5	2,33333333333333
1334			base09	interview	5/17/2025 10:50:11	2		3		2	3	2		3	3	2	3	2	2	3	2	2	2	2	2	2	2	2	19	29	105	38	33	17	16	16	273		5/17/2025 10:54:44	1	0	8	8	5	1	,32	2,33333333333333	3	2,33333333333333
1335			base09	interview	5/17/2025 10:50:11	2		3		2	3	4		3	4	3	2	3	3	4	2	3	2	4	2	3	3	4	19	19	128	45	29	15	7	4	266		5/17/2025 10:54:37	1	0	8	8	5	1	,53	3	3,5	2,66666666666667
1336			base09	interview	5/17/2025 10:50:13	2		3		2	1	3		1	4	2	4	3	2	3	2	2	3	2	3	1	4	2	16	20	121	53	4	6	6	5	231		5/17/2025 10:54:04	1	0	8	8	5	1	,74	2	2,5	3
1338			base09	interview	5/17/2025 10:50:17	2		3		5	1	5		5	5	5	1	5	1	1	5	1	5	5	1	5	5	5	18	16	122	31	42	49	52	56	335		5/17/2025 10:56:43	1	0	8	8	5	1	,29	3,66666666666667	5	3,66666666666667
1339			base09	interview	5/17/2025 10:50:18	1		3		-9	4	-9		4	-9	-9	4	5	4	-9	-9	-9	-9	5	-9	3	4	3	16	21	149	80	38	18	28	20	370		5/17/2025 10:56:28	1	0	8	8	48	44	,29
1340			base09	interview	5/17/2025 10:50:19	1		3		4	3	2		3	2	2	3	4	2	3	4	2	3	2	3	3	2	4	11	28	221	10	4	5	7	6	292		5/17/2025 10:55:11	1	0	8	8	5	1	,8	3	2,5	3
1341			base09	interview	5/17/2025 10:50:21	1		1		5	5	5		5	5	5	5	5	5	5	5	5	5	5	5	5	5	5	6	15	12	4	4	3	3	4	51		5/17/2025 10:51:12	1	0	8	8	5	1	1,73	5	5	5
1342			base09	interview	5/17/2025 10:50:23	2		3		2	3	4		2	2	3	3	2	2	3	2	3	2	3	2	3	2	2	14	12	130	53	43	7	30	26	315		5/17/2025 10:55:38	1	0	8	8	5	1	,42	3	2	2,66666666666667
1344			base09	interview	5/17/2025 10:50:27	1		3		2	3	2		3	3	2	3	3	3	3	3	2	3	3	-9	3	3	2	10	48	113	28	22	19	13	6	259		5/17/2025 10:54:46	1	0	8	8	10	6	,43	2,33333333333333	3	2,66666666666667
1345			base09	interview	5/17/2025 10:50:27	1		3		4	4	2		3	4	4	3	5	3	4	3	5	4	5	5	4	4	4	10	15	177	7	11	8	7	5	240		5/17/2025 10:54:27	1	0	8	8	5	1	,78	3,33333333333333	3,5	4
1346			base09	interview	5/17/2025 10:50:31	2		3		3	4	2		3	3	2	3	2	2	3	2	4	2	2	2	2	3	2	5	13	118	55	25	161	6	2	229		5/17/2025 10:56:56	1	0	8	8	5	1	,82	3	3	2,33333333333333
1347			base09	interview	5/17/2025 10:50:33	2		3		4	3	2		3	2	2	4	3	2	3	4	2	3	3	2	4	2	2	4	16	173	86	7	10	14	55	315		5/17/2025 10:56:38	1	0	8	8	5	1	,57	3	2,5	3
1348			base09	interview	5/17/2025 10:50:41	2		3		3	3	4		3	4	3	2	4	3	2	4	2	3	2	4	3	4	2	7	52	109	13	36	17	22	13	269		5/17/2025 10:55:10	1	0	8	8	5	1	,42	3,33333333333333	3,5	3
1349			base09	interview	5/17/2025 10:50:44	2		3		2	3	4		2	3	2	3	4	2	3	4	3	2	4	2	3	4	2	5	8	90	76	6	4	14	8	211		5/17/2025 10:54:15	1	0	8	8	5	1	,85	3	2,5	3
1350			base09	interview	5/17/2025 10:50:48	2		3		2	5	5	Internet	5	5	-9	4	-9	2	5	1	2	3	3	2	1	3	3	3	26	171	11	29	40	70	30	316		5/17/2025 10:57:08	1	0	8	8	10	10	,53	4	5
1351			base09	interview	5/17/2025 10:50:53	1		3		5	5	4		2	5	3	4	5	1	3	5	1	4	5	5	1	2	5	6	18	94	16	37	4	9	3	187		5/17/2025 10:54:00	1	0	8	8	5	1	,82	4,66666666666667	3,5	4
1352			base09	interview	5/17/2025 10:51:07	1		3		2	5	4		2	4	4	3	3	3	4	4	3	5	4	3	3	4	3	6	20	73	58	8	6	10	6	187		5/17/2025 10:54:14	1	0	8	8	5	1	,68	3,66666666666667	3	3,33333333333333
1353			base09	interview	5/17/2025 10:51:19	1		3		3	2	4		4	3	3	2	4	2	4	2	3	4	3	2	4	2	4	13	32	64	17	57	6	7	8	204		5/17/2025 10:54:43	1	0	8	8	5	1	,56	3	3,5	3
1354			base09	interview	5/17/2025 10:51:20	2		1		5	5	5	To a very large extent	5	5	5	5	5	5	5	5	5	5	5	5	5	5	5	1	17	22	3	4	2	4	4	57		5/17/2025 10:52:17	1	0	8	8	0	0	1,91	5	5	5
1355			base09	interview	5/17/2025 10:51:26	3		-9		1	-9	-9		-9	-9	-9	-9	5	-9	-9	-9	-9	-9	-9	5	-9	-9	-9	10	9	12	3	3	2	4	2	45		5/17/2025 10:52:11	1	0	8	8	82	80	2,08
1356			base09	interview	5/17/2025 10:51:31	2		1		5	5	5	To a very large extent	5	5	5	5	5	5	5	5	5	5	5	5	5	5	5	18	9	27	10	14	10	18	17	123		5/17/2025 10:53:34	1	0	8	8	0	0	,73	5	5	5
1357			base09	interview	5/17/2025 10:52:22	2		1		5	5	5		5	5	5	5	5	5	5	5	5	5	5	5	5	5	5	5	259	8	5	5	6	6	168	54		5/17/2025 11:00:04	1	0	8	8	5	1	1,16	5	5	5
1358			base09	interview	5/17/2025 10:52:35	2		1		5	5	5	To a very large extent	1	1	5	5	5	5	5	5	5	5	5	5	5	5	5	2	8	31	5	4	4	4	7	65		5/17/2025 10:53:40	1	0	8	8	0	0	1,62	5	1	5
1359			base09	interview	5/17/2025 10:53:30	2		1		5	-9	-9		5	-9	2	5	-9	-9	3	-9	-9	-9	-9	-9	-9	-9	-9	11	7	33	26	47	15	2	2	143		5/17/2025 10:55:53	1	0	8	8	67	63	1,26
1362			base09	interview	5/17/2025 10:54:36	2		1		5	5	5	To a very large extent	5	5	5	5	5	5	5	5	5	5	5	5	5	5	5	36	19	28	11	12	12	15	12	145		5/17/2025 10:57:01	1	0	8	8	0	0	,61	5	5	5
1363			base09	interview	5/17/2025 10:55:18	2		1		5	5	5	To a very large extent	5	5	5	5	5	5	5	5	5	5	5	5	5	5	5	6	8	27	5	5	4	4	14	73		5/17/2025 10:56:31	1	0	8	8	0	0	1,31	5	5	5
1364			base09	interview	5/17/2025 10:56:09	2		-9		-9	-9	1		-9	-9	-9	-9	-9	-9	-9	-9	-9	-9	-9	-9	1	-9	-9	3	4	15	3	3	2	2	17	49		5/17/2025 10:56:58	1	0	8	8	86	83	2,29
1366			base09	interview	5/17/2025 10:56:59	2		1		1	1	1	To a very large extent	5	5	5	5	5	5	5	5	5	5	5	5	5	5	5	6	5	28	3	3	8	4	39	96		5/17/2025 10:58:35	1	0	8	8	0	0	1,55	1	5	5
1367			base09	interview	5/17/2025 10:57:12	1		3		4	3	4		4	5	3	3	5	5	4	5	3	4	3	4	3	4	4	6	6	5	3	6	4	8	5	43		5/17/2025 10:57:55	1	0	8	8	5	1	1,67	3,66666666666667	4,5	3,66666666666667
1368			base09	interview	5/17/2025 10:57:12	2		2		-9	5	-9		-9	-9	-9	-9	-9	-9	-9	-9	-9	-9	-9	-9	-9	-9	-9	8	15	47	4	3	2	6	3	88		5/17/2025 10:58:40	1	0	8	8	86	82	1,52
1371			base09	interview	5/17/2025 10:59:48	2		2		5	-9	-9		-9	-9	-9	-9	-9	-9	-9	-9	-9	-9	-9	-9	-9	-9	-9	2	5	21	2	1	1	2	2	36		5/17/2025 11:00:24	1	0	8	8	86	81	2,76
1372			base09	interview	5/17/2025 10:59:53	1		2		-9	-9	-9		-9	-9	-9	-9	-9	-9	-9	-9	-9	-9	-9	-9	-9	-9	-9	7	19	28	13	6	1	16	2	92		5/17/2025 11:01:25	1	0	8	8	90	86	1,32
1373			base09	interview	5/17/2025 11:00:08	2		1		5	5	5	To a very large extent	5	5	5	5	5	5	5	5	5	5	5	5	5	5	5	8	11	19	10	8	6	6	5	73		5/17/2025 11:01:21	1	0	8	8	0	0	1,08	5	5	5
1378			base09	interview	5/17/2025 11:01:24	2		1		5	5	5		5	5	5	5	5	5	5	5	5	5	5	5	5	5	5	5	5	3	1	2	3	3	2	24		5/17/2025 11:01:48	1	0	8	8	5	1	2,4	5	5	5
1379			base09	interview	5/17/2025 11:02:01	2		1		5	5	5	To a very large extent	5	5	5	5	5	5	5	5	5	5	5	5	5	5	5	2	20	24	5	9	13	6	8	87		5/17/2025 11:03:28	1	0	8	8	0	0	1,24	5	5	5
1383			base09	interview	5/17/2025 11:02:25	2		3		5	5	5		5	5	5	5	5	5	5	5	5	5	5	5	5	5	5	11	18	50	10	10	5	12	4	120		5/17/2025 11:04:25	1	0	8	8	5	1	,8	5	5	5
1384			base09	interview	5/17/2025 11:03:05	2		1		5	1	5	To a very large extent	1	5	5	1	5	1	1	5	1	5	1	5	1	1	5	13	9	24	7	6	5	6	9	79		5/17/2025 11:04:24	1	0	8	8	0	0	1,07	3,66666666666667	3	3,66666666666667
1385			base09	interview	5/17/2025 11:03:50	1		2		5	5	5		-9	5	5	-9	-9	5	-9	-9	5	-9	5	-9	5	-9	-9	2	3	4	2	2	3	10	3	29		5/17/2025 11:04:19	1	0	8	8	48	43	2,37	5
1386			base09	interview	5/17/2025 11:03:50	2		1		5	5	5	To a very large extent	5	5	5	5	5	5	5	5	5	5	5	5	5	5	5	73	16	26	5	5	5	7	14	84		5/17/2025 11:06:21	1	0	8	8	0	0	,98	5	5	5
1387			base09	interview	5/17/2025 11:03:58	1		2		-9	5	-9		-9	5	-9	-9	5	-9	1	1	5	1	1	5	5	1	5	4	15	126	31	42	36	39	15	308		5/17/2025 11:09:06	1	0	8	8	33	31	,48
1388			base09	interview	5/17/2025 11:05:33	2		3		5	5	5		2	2	3	2	3	3	1	5	1	5	3	4	3	3	4	12	9	115	31	35	35	44	34	315		5/17/2025 11:10:48	1	0	8	8	5	1	,41	5	2	2,66666666666667
1390			base09	interview	5/17/2025 11:09:50	2		1		5	5	5	To a very large extent	5	5	5	5	5	5	5	5	5	5	5	5	5	5	5	3	10	36	9	11	6	8	6	89		5/17/2025 11:11:19	1	0	8	8	0	0	1,07	5	5	5
1392			base09	interview	5/17/2025 11:12:51	1		2		-9	-9	-9		-9	-9	-9	-9	-9	-9	-9	-9	-9	-9	-9	-9	-9	-9	2	7	32	13	2	2	1	2	3	62		5/17/2025 11:13:53	1	0	8	8	86	82	2,24
1395			base09	interview	5/17/2025 11:15:17	1		2		5	1	1	The search strategic some points of view benifit we improve your skills, knowledge etc	5	5	1	5	5	1	5	5	5	1	1	5	5	1	5	2	5	377	67	30	26	36	28	232		5/17/2025 11:24:48	1	0	8	8	0	0	,85	2,33333333333333	5	3,66666666666667
1396			base09	interview	5/17/2025 11:16:44	2		1		-9	-9	-9		-9	-9	-9	-9	-9	-9	-9	-9	-9	-9	-9	-9	-9	-9	-9	4	5	2	1	1	1	1	1	16		5/17/2025 11:17:00	1	0	8	8	90	86	2,79
1397			base09	interview	5/17/2025 11:17:03	2		2		-9	-9	-9		-9	-9	-9	-9	-9	-9	-9	-9	-9	-9	-9	-9	-9	-9	-9	12	23	14	2	1	2	2	2	58		5/17/2025 11:18:01	1	0	8	8	90	86	2,23
1400			base09	interview	5/17/2025 11:19:53	2		1		5	5	5	To a very large extent	5	5	5	5	5	5	5	5	5	5	5	5	5	5	5	3	5	18	2	2	2	3	2	37		5/17/2025 11:20:30	1	0	8	8	0	0	2,49	5	5	5
1403			base09	interview	5/17/2025 11:24:21	2		1		5	5	5	To a very large extent	5	5	5	5	5	5	5	5	5	5	5	5	5	5	5	18	8	32	4	3	3	3	2	73		5/17/2025 11:25:34	1	0	8	8	0	0	1,74	5	5	5
1405			base09	interview	5/17/2025 11:28:18	1		2		-9	-9	-9		-9	-9	-9	-9	-9	-9	-9	-9	-9	-9	-9	5	-9	-9	-9	4	4	3	1	2	5	3	1	23		5/17/2025 11:28:41	1	0	8	8	86	82	2,44
1410			base09	interview	5/17/2025 11:42:28	2		1		-9	-9	-9		-9	-9	-9	-9	-9	-9	-9	-9	-9	-9	-9	-9	-9	-9	-9	3	7	27	9	8	10	5	4	73		5/17/2025 11:43:41	1	0	8	8	90	86	1,28
1412			base09	interview	5/17/2025 11:48:40	2		1		1	5	1		1	1	5	1	1	5	5	1	5	5	5	5	1	5	1	36	10	18	16	21	16	37	22	176		5/17/2025 11:51:36	1	0	8	8	5	1	,66	2,33333333333333	1	2,33333333333333
1415			base09	interview	5/17/2025 12:08:07	2		2		-9	-9	-9		-9	-9	-9	-9	-9	-9	-9	-9	-9	-9	-9	-9	-9	-9	-9	3	13	17	3	3	1	5	3	48		5/17/2025 12:08:55	1	0	8	8	90	86	2,02
1416			base09	interview	5/17/2025 12:09:29	2		2		-9	-9	-9		-9	-9	-9	-9	-9	-9	-9	-9	-9	-9	-9	-9	-9	-9	-9	3	5	1	3	2	1	1	2	18		5/17/2025 12:09:47	1	0	8	8	90	86	2,79
1417			base09	interview	5/17/2025 12:10:47	2		2		-9	-9	-9		-9	-9	-9	-9	-9	-9	-9	-9	-9	-9	-9	-9	-9	-9	-9	3	5	1	2	1	1	1	2	16		5/17/2025 12:11:03	1	0	8	8	90	86	2,79
1426			base09	interview	5/17/2025 14:06:00	2		2		1	5	1		-9	5	-9	-9	-9	-9	-9	-9	-9	-9	-9	-9	-9	-9	-9	7	6	30	25	2	2	3	2	77		5/17/2025 14:07:18	1	0	8	8	71	67	1,86	2,33333333333333
1427			base09	interview	5/17/2025 14:07:41	2		2		5	1	1		5	5	1	1	5	1	5	1	1	1	1	1	1	1	1	4	4	9	3	16	4	19	3	62		5/17/2025 14:08:43	1	0	8	8	5	1	1,76	2,33333333333333	5	2,33333333333333
1428			base09	interview	5/17/2025 14:12:48	-9		2		-9	-9	-9		-9	-9	-9	-9	-9	-9	-9	-9	-9	-9	-9	-9	-9	-9	-9	4	7	4	4	1	2	3	1	26		5/17/2025 14:13:14	1	0	8	8	95	93	2,44
1429			base09	interview	5/17/2025 14:27:33	2		2		2	2	2		2	2	2	2	2	2	2	2	2	2	2	2	-9	-9	-9	2	6	129	51	25	4	3	2	222		5/17/2025 14:31:15	1	0	8	8	19	16	1,48	2	2	2
1430			base09	interview	5/17/2025 14:31:37	2		2		2	2	2		2	2	3	3	3	2	2	2	2	2	2	2	2	2	2	1	8	2	3	3	3	3	3	26		5/17/2025 14:32:03	1	0	8	8	5	1	2,26	2	2	3
1433			base09	interview	5/17/2025 14:42:32	2		2		1	5	1		1	5	1	5	1	5	1	5	5	2	3	4	1	2	3	4	4	11	4	6	20	14	6	69		5/17/2025 14:43:41	1	0	8	8	5	1	1,56	2,33333333333333	3	2,33333333333333
1435			base09	interview	5/17/2025 14:49:22	2		1		-9	-9	-9		-9	-9	-9	-9	-9	-9	-9	-9	-9	-9	-9	-9	-9	-9	-9	12	26	8	11	4	4	4	3	72		5/17/2025 14:50:34	1	0	8	8	90	86	1,36
1437			base09	interview	5/17/2025 14:51:16	2		1		-9	-9	-9		-9	-9	-9	-9	-9	-9	-9	-9	-9	-9	-9	-9	-9	-9	-9	2	10	38	6	3	2	2	2	65		5/17/2025 14:52:21	1	0	8	8	90	86	2,13
1438			base09	interview	5/17/2025 14:51:38	2		2		5	1	5		5	1	5	1	5	1	5	1	1	5	1	5	1	5	1	4	5	6	13	6	6	5	6	51		5/17/2025 14:52:29	1	0	8	8	5	1	1,49	3,66666666666667	3	3,66666666666667
1441			base09	interview	5/17/2025 15:03:06	2		2		-9	-9	-9		-9	-9	-9	-9	-9	-9	-9	-9	-9	-9	-9	-9	-9	-9	-9	3	15	6	5	2	3	4	3	41		5/17/2025 15:03:47	1	0	8	8	90	86	1,97
1442			base09	interview	5/17/2025 15:06:28	2		2		5	5	1		5	1	5	5	1	5	5	1	5	5	1	5	5	1	5	2	4	73	5	3	69	5	8	105		5/17/2025 15:09:17	1	0	8	8	5	1	1,55	3,66666666666667	3	3,66666666666667
1445			base09	interview	5/17/2025 15:38:49	2		2		1	5	1		2	3	5	3	3	-9	-9	-9	2	3	3	5	3	3	3	14	14	31	9	4	1	3	4	80		5/17/2025 15:40:09	1	0	8	8	19	15	1,44	2,33333333333333	2,5	3,66666666666667
1448			base09	interview	5/17/2025 15:41:23	2		2		1	4	2		2	5	1	3	5	2	3	3	1	5	1	5	3	2	3	5	17	26	16	4	3	9	3	83		5/17/2025 15:42:46	1	0	8	8	5	1	1,2	2,33333333333333	3,5	3
1453			base09	interview	5/17/2025 15:53:40	2		2		2	3	3		-9	-9	-9	-9	-9	-9	-9	-9	-9	-9	-9	5	-9	-9	-9	2	17	14	3	1	1	3	1	42		5/17/2025 15:54:22	1	0	8	8	71	67	2,57	2,66666666666667
1454			base09	interview	5/17/2025 16:06:48	1		2		-9	-9	5		-9	5	-9	-9	5	-9	-9	5	-9	-9	-9	-9	-9	-9	-9	8	9	17	8	7	9	24	1	83		5/17/2025 16:08:11	1	0	8	8	71	67	1,31
1462			base09	interview	5/18/2025 3:52:56	2		2		-9	-9	2		-9	5	-9	-9	5	-9	5	5	1	-9	-9	5	-9	5	-9	5	10	19	11	3	9	6	8	71		5/18/2025 3:54:07	1	0	8	8	52	49	1,21
1464			base09	interview	5/18/2025 4:20:42	2		2		4	3	4	Google	4	3	3	4	3	3	4	4	4	4	4	5	4	5	5	6	13	140	97	98	48	55	62	321		5/18/2025 4:29:21	1	0	8	8	0	0	,35	3,66666666666667	3,5	3,33333333333333
1470			base09	interview	5/18/2025 5:19:50	2		2		3	-9	3		-9	-9	-9	-9	-9	-9	-9	-9	-9	-9	-9	-9	-9	-9	-9	22	22	200	41	28	16	12	3	344		5/18/2025 5:25:34	1	0	8	8	81	76	,5
1475			base09	interview	5/18/2025 8:57:05	2		2		5	5	5		5	5	5	5	5	5	5	5	5	5	5	5	5	5	5	5	14	11	3	3	3	4	3	46		5/18/2025 8:57:51	1	0	8	8	5	1	1,88	5	5	5
1476			base09	interview	5/18/2025 10:25:51	2		2		5	1	1		-9	-9	5	5	1	5	1	5	5	1	3	5	5	1	1	14	13	55	5	28	7	8	5	135		5/18/2025 10:28:06	1	0	8	8	14	11	,86	2,33333333333333		3,66666666666667
1491			base09	interview	5/19/2025 16:57:51	1		3		5	5	5	Internet	-9	-9	-9	-9	-9	-9	-9	-9	-9	-9	-9	-9	-9	-9	-9	23	18	251	22	4	2	2	1	323		5/19/2025 17:03:14	1	0	8	8	71	70	1,46	5
1492			base09	interview	5/19/2025 17:02:29	1		3		-9	-9	-9		-9	-9	-9	-9	-9	-9	-9	-9	-9	-9	-9	-9	-9	-9	-9	4	22	22	5	1	2	1	1	58		5/19/2025 17:03:27	1	0	8	8	90	86	2,17
1497			base09	interview	5/19/2025 18:40:03	1		3		5	5	5		5	5	5	5	5	5	5	5	5	5	5	5	5	5	5	6	10	6	4	6	6	5	6	49		5/19/2025 18:40:52	1	0	8	8	5	1	1,47	5	5	5
1506			base09	interview	5/20/2025 5:25:11	2		2		3	3	3		3	3	3	3	3	3	3	3	3	3	3	3	3	3	3	4	6	11	16	8	6	7	13	71		5/20/2025 5:26:22	1	0	8	8	5	1	1,29	3	3	3
1509			base09	interview	5/20/2025 5:30:01	2		-9		-9	-9	-9		-9	-9	-9	-9	-9	-9	-9	-9	-9	-9	-9	-9	-9	-9	-9	2	7	4	3	2	1	2	2	23		5/20/2025 5:30:24	1	0	8	8	95	93	2,81
1510			base09	interview	5/20/2025 5:32:38	2		2		3	3	2		2	5	5	2	4	4	3	2	1	5	1	5	3	3	3	5	8	5	22	6	228	7	4	62		5/20/2025 5:37:23	1	0	8	8	5	1	1,19	2,66666666666667	3,5	3,66666666666667
1511			base09	interview	5/20/2025 6:45:22	2		3		5	-9	2		5	-9	-9	-9	5	-9	-9	4	5	-9	-9	-9	5	-9	-9	4	37	138	38	40	15	15	34	321		5/20/2025 6:50:43	1	0	8	8	57	52	,43
1512			base09	interview	5/20/2025 6:45:39	2		3		2	-9	3		-9	3	-9	4	-9	2	-9	-9	-9	-9	3	-9	3	-9	-9	4	8	112	27	4	5	5	3	168		5/20/2025 6:48:27	1	0	8	8	57	53	1,17
1513			base09	interview	5/20/2025 6:45:47	2		3		-9	-9	5	Learning	5	5	5	5	5	5	5	5	5	5	5	5	5	5	5	35	18	147	50	36	15	12	7	320		5/20/2025 6:51:07	1	0	8	8	10	10	,39		5	5
1514			base09	interview	5/20/2025 6:45:49	2		3		5	5	5	Learning	5	5	5	5	5	5	5	5	5	5	5	5	5	5	5	10	18	172	44	43	30	5	3	325		5/20/2025 6:51:14	1	0	8	8	0	0	,62	5	5	5
1515			base09	interview	5/20/2025 6:48:23	1		3		5	5	5	Learning	5	5	5	5	5	5	5	5	5	5	5	5	5	5	5	7	6	68	6	3	6	31	3	130		5/20/2025 6:50:34	1	0	8	8	0	0	1,26	5	5	5
1516			base09	interview	5/20/2025 6:49:23	1		3		5	5	5		-9	-9	-9	-9	-9	-9	-9	-9	-9	-9	-9	-9	-9	-9	-9	4	4	79	3	1	1	1	2	95		5/20/2025 6:50:58	1	0	8	8	76	71	2,44	5
1517			base09	interview	5/20/2025 6:52:08	2		3		5	5	5	Learning	5	5	5	5	5	5	5	5	5	5	5	5	5	5	5	3	8	13	2	3	3	2	2	36		5/20/2025 6:52:44	1	0	8	8	0	0	2,35	5	5	5
1518			base09	interview	5/20/2025 6:52:10	1		3		5	5	5	Learning	5	5	5	5	5	5	5	5	5	5	5	5	5	5	5	5	5	9	5	4	5	4	5	42		5/20/2025 6:52:52	1	0	8	8	0	0	1,75	5	5	5
1519			base09	interview	5/20/2025 7:01:44	1		3		-9	-9	-9		-9	-9	-9	-9	-9	-9	-9	-9	-9	-9	-9	-9	-9	-9	-9	4	10	10	4	4	4	4	18	58		5/20/2025 7:02:42	1	0	8	8	90	86	1,62
1520			base09	interview	5/20/2025 7:06:39	-9		3		-9	-9	-9		5	-9	-9	-9	-9	5	5	5	5	-9	-9	-9	5	5	5	2	6	2	8	14	13	2	5	52		5/20/2025 7:07:31	1	0	8	8	57	56	1,8
1527			base09	interview	5/20/2025 8:34:07	2		3		5	1	5		1	1	5	1	1	5	5	5	1	5	1	5	5	5	5	3	11	90	37	32	29	63	56	213		5/20/2025 8:39:28	1	0	8	8	5	1	,56	3,66666666666667	1	2,33333333333333
1528			base09	interview	5/20/2025 8:36:30	1		3		1	5	5		1	5	5	1	5	1	5	1	1	5	1	5	5	5	1	4	23	158	54	9	4	5	6	263		5/20/2025 8:40:53	1	0	8	8	5	1	,81	3,66666666666667	3	3,66666666666667
1529			base09	interview	5/20/2025 8:36:46	1		3		1	5	5		5	1	5	1	5	5	1	5	1	5	1	5	5	5	5	8	15	171	26	37	24	37	17	335		5/20/2025 8:42:22	1	0	8	8	5	1	,39	3,66666666666667	3	3,66666666666667
1531			base09	interview	5/20/2025 8:58:07	1		3		1	5	1		1	5	1	5	1	5	1	5	-9	-9	-9	-9	-9	-9	-9	6	11	239	20	22	5	2	2	307		5/20/2025 9:03:14	1	0	8	8	38	34	1,21	2,33333333333333	3	2,33333333333333
1532			base09	interview	5/20/2025 11:35:56	2		3		5	5	5		5	5	5	5	5	5	5	5	5	5	5	5	5	5	5	5	9	14	3	4	4	4	3	46		5/20/2025 11:36:42	1	0	8	8	5	1	1,8	5	5	5
1533			base09	interview	5/20/2025 11:54:08	2		2		1	3	5		1	2	2	2	3	1	2	1	5	3	2	5	1	2	1	16	12	6	2	3	3	4	3	49		5/20/2025 11:54:57	1	0	8	8	5	1	1,8	3	1,5	2,33333333333333
1534			base09	interview	5/20/2025 11:55:44	2		-9		1	2	4		2	4	2	3	3	-9	-9	-9	2	2	2	3	2	3	2	2	12	4	3	4	3	5	4	37		5/20/2025 11:56:21	1	0	8	8	24	22	1,97	2,33333333333333	3	2,66666666666667
1538			base09	interview	5/20/2025 17:40:04	2		-9		-9	-9	-9		-9	-9	-9	-9	-9	-9	-9	-9	-9	-9	-9	-9	-9	-9	-9	6	4	2	2	2	1	2	1	20		5/20/2025 17:40:24	1	0	8	8	95	93	2,75
1546			base09	interview	5/22/2025 12:47:43	1		3		5	5	5		4	4	4	4	4	5	5	5	5	5	5	5	5	5	5	6	11	29	12	13	7	6	3	87		5/22/2025 12:49:11	1	0	8	8	5	1	1,03	5	4	4
1547			base09	interview	5/23/2025 6:28:54	1		3		5	5	5		5	5	5	5	5	5	5	5	5	5	5	5	5	5	5	12	8	13	4	6	3	2	3	51		5/23/2025 6:29:45	1	0	8	8	5	1	1,88	5	5	5
1551			base09	interview	5/23/2025 6:58:50	2		1		-9	-9	-9		-9	-9	-9	-9	-9	-9	-9	-9	-9	-9	-9	-9	-9	-9	-9	3	11	2	2	1	2	1	2	24		5/23/2025 6:59:14	1	0	8	8	90	86	2,53
1557			base09	interview	5/24/2025 16:06:36	2		1		-9	-9	-9		-9	-9	-9	-9	-9	-9	-9	-9	-9	-9	-9	-9	-9	-9	-9	6	10	5	2	7	6	3	2	41		5/24/2025 16:07:17	1	0	8	8	90	86	1,82
1559			base09	interview	5/25/2025 10:34:37	2		2		-9	-9	-9		-9	-9	-9	-9	-9	-9	-9	-9	-9	-9	-9	-9	-9	-9	-9	9	31	35	3	2	3	1	2	86		5/25/2025 10:36:03	1	0	8	8	90	86	1,92
										-9	-9	-9		-9	-9	-9	-9	-9	-9	-9	-9	-9	-9	-9	-9
										5	5	5		4	4	3	4	3	5	5	5	4	4	4	4																						5	4	3,33333333333333
										3	3	4		3	3	3	3	3	3	3	3	3	3	3	3																						3,33333333333333	3	3
										2	3	2		5	4	2	2	4	3	4	5	5	4	3	4																						2,33333333333333	4,5	2,66666666666667
										4	4	4		3	3	2	3	3	3	4	3	4	4	4	3																						4	3	2,66666666666667
										4	4	4		4	3	4	3	4	2	3	3	4	4	4	3																						4	3,5	3,66666666666667
										3	4	4	Nutzen von wissenschaftlichen Datenbanken, darauf achten Quellen von offizielle Seiten (z.B Statistisches Bundesamt) zu verwende	4	3	3	3	4	5	3	4	3	3	4	2																						3,66666666666667	3,5	3,33333333333333
										4	4	4	Search-string; verschiedene Suchmaschinen (scholar.google, pubmed); Stichwortgenerierung via ChatGpt	4	3	2	3	3	4	3	4	2	4	4	3																						4	3,5	2,66666666666667
										3	4	5	Phrasensuche; innerhalb guter Quellen auf neue Quellen zugreifen	4	4	2	3	4	5	4	4	3	4	5	3																						4	4	3
										3	3	4	systematische Literaturrecherche (10 Schritte Refhunter)	3	3	3	2	2	4	4	4	4	4	3	3																						3,33333333333333	3	2,33333333333333
										3	3	3	bspw. bei Literaturrecherche: mittels Hochschulbibliothekkatalog Filter setzen, ggf. dann ich Datenbanken spezifische Einschluss	3	2	1	2	2	4	4	4	3	4	3	3																						3	2,5	1,66666666666667
										4	4	4		5	2	1	1	1	4	4	4	3	2	5	2																						4	3,5	1
										4	5	5		4	4	3	4	3	4	5	4	4	4	3	3																						4,66666666666667	4	3,33333333333333
										3	4	4		4	3	3	2	2	2	3	3	5	4	4	4																						3,66666666666667	3,5	2,33333333333333
										3	3	2		4	4	2	1	1	2	1	2	3	2	3	3																						2,66666666666667	4	1,33333333333333
										3	4	3		4	3	2	2	2	4	4	4	4	4	4	4																						3,33333333333333	3,5	2
										4	4	4	Schlagwörter, Stichwörter, Boolesche Operatoren (AND, OR, NOT) bei PubMed zum Beispiel	3	2	2	3	2	3	2	4	4	4	4	4																						4	2,5	2,33333333333333
										4	3	4		4	4	3	1	4	4	4	4	5	4	3	3																						3,66666666666667	4	2,66666666666667
										3	4	4	Schlagwortsuche, Suche mit Booleschen Operatoren	2	3	1	1	2	3	2	2	2	3	2	2																						3,66666666666667	2,5	1,33333333333333
										4	4	5	Datenbankrecherche	3	4	2	3	4	5	2	3	3	4	3	3																						4,33333333333333	3,5	3
										4	4	5		3	3	1	1	1	2	2	2	3	3	2	2																						4,33333333333333	3	1
										3	3	2		2	4	2	1	2	5	2	3	2	4	3	-9																						2,66666666666667	3	1,66666666666667
										3	3	4		2	2	3	1	1	2	2	2	2	2	2	2																						3,33333333333333	2	1,66666666666667
										4	4	5		3	4	4	3	4	5	4	4	4	4	4	4																						4,33333333333333	3,5	3,66666666666667
										1	1	1		1	2	1	1	1	2	1	1	3	2	2	1																						1	1,5	1
										2	3	3		3	3	2	2	2	2	2	2	2	2	2	2																						2,66666666666667	3	2
										3	3	3		4	4	3	3	3	3	3	4	4	4	2	2																						3	4	3
										5	4	4	Verwendung von Suchbegriffen und Suchoperatoren, Review, bei Bedarf auch systematic Review	4	3	4	3	2	2	3	4	4	4	4	3																						4,33333333333333	3,5	3
										3	3	3		3	4	2	2	3	4	3	3	3	2	2	2																						3	3,5	2,33333333333333
										3	4	3		3	2	2	1	3	3	4	4	4	4	4	2																						3,33333333333333	2,5	2
										5	4	5	Schneeball-Methode in der freien Suche, Such-Strink für Datenbanken, Hintergrundrecherchen zur Prüfung der Stichhaltigkeit von	4	4	3	2	3	4	3	4	5	4	3	3																						4,66666666666667	4	2,66666666666667
										5	5	5	Systematische Literaturrecherche, selektive Literaturrecherche	4	5	4	4	4	5	4	4	3	4	4	4																						5	4,5	4
										3	3	3		3	3	2	2	2	4	3	3	4	3	3	3																						3	3	2
										3	3	3		4	4	2	2	3	3	3	4	3	4	3	4																						3	4	2,33333333333333
										4	4	4		4	4	3	3	4	4	4	4	4	4	4	3																						4	4	3,33333333333333
										3	4	4		3	1	1	1	2	2	3	3	3	4	4	1																						3,66666666666667	2	1,33333333333333
										3	2	2	Suchstring	3	3	1	1	1	2	3	3	3	3	4	2																						2,33333333333333	3	1
										4	4	4	Suche von Schlagworten, Verwendung der Boole'schen Operatoren, Verwendung von Platzhaltern	4	3	2	3	3	3	4	3	4	4	3	4																						4	3,5	2,66666666666667
										4	4	3	Suchstring in Datenbanken (inkl. Operatoren), Filter, Ein- und Ausschlusskriterien, PICO-Schema, RefHunter, etc.	4	4	2	2	3	2	3	2	4	3	4	2																						3,66666666666667	4	2,33333333333333
										4	4	4		4	3	2	1	3	4	4	4	4	4	4	4																						4	3,5	2
										5	4	5	Schlagwortsuche;<br>Boolesche Operatoren;<br>Synonyme	4	3	4	3	4	4	4	3	3	4	3	3																						4,66666666666667	3,5	3,66666666666667
										3	3	3		3	3	2	3	2	4	3	3	2	3	2	2																						3	3	2,33333333333333
										3	4	5	KI, für das Zeitalter der Manuell-Suche wird schon seit mind 3J das Requiem angestimmt	2	3	1	2	1	4	4	4	5	4	4	4																						4	2,5	1,33333333333333
										5	4	5		4	4	2	2	2	3	3	3	4	4	4	4																						4,66666666666667	4	2
										4	4	4	z. B. systematische Literaturrecherche; Verwendung von Stich- und Schlagwörtern; Schneeballsystem	3	2	3	3	2	4	4	4	3	4	3	3																						4	2,5	2,66666666666667
										4	4	4		4	4	3	3	4	4	4	4	5	5	4	4																						4	4	3,33333333333333
										3	2	3		3	2	1	2	3	4	3	2	2	3	4	2																						2,66666666666667	2,5	2
										4	3	4	Stichwortsuche, Schneeballsystem	5	4	3	2	3	5	3	3	3	4	3	2																						3,66666666666667	4,5	2,66666666666667
[truncated: 3 more columns]
